# Supplementary material for: Metabolomics Analysis of Different Tissues of Lonicera japonica Thunb. Based on Liquid Chromatography with Mass Spectrometry
Source: Metabolites. 2023 Jan 27;13(2):186. doi: 10.3390/metabo13020186 (PMC9964630; doi:10.3390/metabo13020186)
Supplement: Supplementary file 1 [file metabolites-13-00186-s001.zip]

Archive with 1 entries (1 files):
- metabolites-2185133-supplementary.pdf
